# Supplementary material for: Probiotics as Anti-Tumor Agents: Insights from Female Tumor Cell Culture Studies
Source: Biomolecules. 2025 May 2;15(5):657. doi: 10.3390/biom15050657 (PMC12108976; doi:10.3390/biom15050657)
Supplement: Supplementary file 1 [file biomolecules-15-00657-s001.zip]

Archive with 2 entries (2 files):
- biomolecules-3544517-Figure S1.tif
- biomolecules-3544517-Figure S2.pdf
